# Supplementary material for: Poly[tetra­aquadi-μ4-oxalato-lutetium(III)potassium]
Source: Acta Crystallogr Sect E Struct Rep Online. 2011 Oct 22;67(Pt 11):m1591. doi: 10.1107/S1600536811042061 (PMC3247002; doi:10.1107/S1600536811042061)
Supplement: Supplementary file 1 [file e-67-m1591-sup1.cif]

##############################################################################
#                                                                            #
# This CIF contains the data in a paper accepted for publication in          #
# Acta Crystallographica Section E. It conforms to the requirements of       #
# Notes for Authors for Acta Crystallographica Section E, and has been       #
# peer reviewed under the auspices of the IUCr Commission on Journals.       #
#                                                                            #
# Full details of the Crystallographic Information File format               #
# are given in the paper "The Crystallographic Information File (CIF):       #
# a New Standard Archive File for Crystallography" by S. R. Hall, F. H.      #
# Allen and I. D. Brown [Acta Cryst. (1991), A47, 655-685].                  #
#                                                                            #
# The current version of the core CIF dictionary is obtainable from          #
# ftp://ftp.iucr.org/pub/cif_core.dic.                                       #
#                                                                            #
# Software is freely available for graphical display of the structure(s)     #
# in this CIF. For information consult the CIF software page                 #
# http://www.iucr.org/resources/cif/software.                                #
#                                                                            #
# This file may be used for bona fide research purposes within the           #
# scientific community so long as proper attribution is given to the journal # 
# article from which it was obtained.                                        #
#                                                                            #
##############################################################################
data_I
_audit_creation_method     SHELXL-97
_chemical_name_systematic
;
Poly[tetraaquadi-\m~4~-oxalato-lutetium(III)potassium]
;
_chemical_name_common     ?
_chemical_formula_moiety     'C4 H8 K Lu O12'
_chemical_formula_sum     'C4 H8 K Lu O12'
_chemical_formula_iupac     '[K Lu (C2 O4)2 (H2 O)4]'
_chemical_formula_weight     462.17
_chemical_melting_point     ?
_symmetry_cell_setting     tetragonal
_symmetry_space_group_name_H-M     'I 41/a'
_symmetry_space_group_name_Hall     '-I 4ad'
loop_
    _symmetry_equiv_pos_as_xyz
    'x, y, z'
    '-x+1/2, -y, z+1/2'
    '-y+3/4, x+1/4, z+1/4'
    'y+3/4, -x+3/4, z+3/4'
    'x+1/2, y+1/2, z+1/2'
    '-x+1, -y+1/2, z+1'
    '-y+5/4, x+3/4, z+3/4'
    'y+5/4, -x+5/4, z+5/4'
    '-x, -y, -z'
    'x-1/2, y, -z-1/2'
    'y-3/4, -x-1/4, -z-1/4'
    '-y-3/4, x-3/4, -z-3/4'
    '-x+1/2, -y+1/2, -z+1/2'
    'x, y+1/2, -z'
    'y-1/4, -x+1/4, -z+1/4'
    '-y-1/4, x-1/4, -z-1/4'
_cell_length_a     11.3337(16)
_cell_length_b     11.3337
_cell_length_c     8.9121(18)
_cell_angle_alpha     90.00
_cell_angle_beta     90.00
_cell_angle_gamma     90.00
_cell_volume     1144.8(3)
_cell_formula_units_Z     4
_cell_measurement_reflns_used     4696
_cell_measurement_theta_min     3.09
_cell_measurement_theta_max     27.46
_cell_measurement_temperature     293(2)
_exptl_crystal_description     block
_exptl_crystal_colour     colorless
_exptl_crystal_size_max     0.08
_exptl_crystal_size_mid     0.08
_exptl_crystal_size_min     0.06
_exptl_crystal_density_diffrn     2.682
_exptl_crystal_density_meas     ?
_exptl_crystal_density_method     'not measured'
_exptl_crystal_F_000     872
_exptl_absorpt_coefficient_mu     9.047
_exptl_absorpt_correction_type     multi-scan
_exptl_absorpt_process_details     '(ABSCOR; Higashi, 1995)'
_exptl_absorpt_correction_T_min     0.5464
_exptl_absorpt_correction_T_max     0.6039
_exptl_special_details     ?
_diffrn_ambient_temperature     293(2)
_diffrn_radiation_type     MoK\a
_diffrn_radiation_wavelength     0.71073
_diffrn_radiation_source     'fine-focus sealed tube'
_diffrn_radiation_monochromator     graphite
_diffrn_measurement_device_type     'Rigaku R-AXIS RAPID'
_diffrn_measurement_method     '\w scan'
_diffrn_detector_area_resol_mean     ?
_diffrn_reflns_number     5421
_diffrn_reflns_av_R_equivalents     0.0378
_diffrn_reflns_av_sigmaI/netI     0.0213
_diffrn_reflns_theta_min     3.60
_diffrn_reflns_theta_max     27.46
_diffrn_reflns_theta_full     27.46
_diffrn_measured_fraction_theta_max     0.998
_diffrn_measured_fraction_theta_full     0.998
_diffrn_reflns_limit_h_min     -13
_diffrn_reflns_limit_h_max     14
_diffrn_reflns_limit_k_min     -14
_diffrn_reflns_limit_k_max     14
_diffrn_reflns_limit_l_min     -11
_diffrn_reflns_limit_l_max     11
_diffrn_standards_number     0
_diffrn_standards_interval_count     0
_diffrn_standards_interval_time     0
_diffrn_standards_decay_%     0
_refine_special_details
;
Refinement of <i>F</i>^2^ against ALL reflections. The weighted <i>R</i>-factor
<i>wR</i> and goodness of fit <i>S</i> are based on <i>F</i>^2^, conventional
<i>R</i>-factors <i>R</i> are based on <i>F</i>, with <i>F</i> set to zero for
negative <i>F</i>^2^. The threshold expression of <i>F</i>^2^ >
\s(<i>F</i>^2^) is used only for calculating <i>R</i>-factors(gt) <i>etc</i>.
and is not relevant to the choice of reflections for refinement.
<i>R</i>-factors based on <i>F</i>^2^ are statistically about twice as large
as those based on <i>F</i>, and <i>R</i>- factors based on ALL data will be
even larger.
;
_reflns_number_total     655
_reflns_number_gt     594
_reflns_threshold_expression     I>2sigma(I)
_refine_ls_structure_factor_coef     Fsqd
_refine_ls_matrix_type     full
_refine_ls_R_factor_all     0.0174
_refine_ls_R_factor_gt     0.0143
_refine_ls_wR_factor_gt     0.0338
_refine_ls_wR_factor_ref     0.0348
_refine_ls_goodness_of_fit_ref     1.132
_refine_ls_restrained_S_all     1.132
_refine_ls_number_reflns     655
_refine_ls_number_parameters     41
_refine_ls_number_restraints     0
_refine_ls_hydrogen_treatment     constr
_refine_ls_weighting_scheme     calc
_refine_ls_weighting_details
         'calc w=1/[\s^2^(Fo^2^)+(0.0077P)^2^+3.7960P] where P=(Fo^2^+2Fc^2^)/3'
_atom_sites_solution_hydrogens     geom
_atom_sites_solution_primary     direct
_atom_sites_solution_secondary     difmap
_refine_ls_shift/su_max     0.001
_refine_ls_shift/su_mean     0.000
_refine_diff_density_max     0.638
_refine_diff_density_min     -0.404
_refine_ls_extinction_method     none
_refine_ls_extinction_coef     ?
loop_
    _atom_type_symbol
    _atom_type_description
    _atom_type_scat_dispersion_real
    _atom_type_scat_dispersion_imag
    _atom_type_scat_source
    'C' 'C' 0.0033 0.0016
                         'International Tables Vol C Tables 4.2.6.8 and 6.1.1.4'
    'H' 'H' 0.0000 0.0000
                         'International Tables Vol C Tables 4.2.6.8 and 6.1.1.4'
    'O' 'O' 0.0106 0.0060
                         'International Tables Vol C Tables 4.2.6.8 and 6.1.1.4'
    'K' 'K' 0.2009 0.2494
                         'International Tables Vol C Tables 4.2.6.8 and 6.1.1.4'
    'Lu' 'Lu' -0.4720 5.8584
                         'International Tables Vol C Tables 4.2.6.8 and 6.1.1.4'
_computing_data_collection     'RAPID-AUTO (Rigaku, 1998)'
_computing_cell_refinement     'RAPID-AUTO (Rigaku, 1998)'
_computing_data_reduction     'CrystalClear (Rigaku/MSC, 2002)'
_computing_structure_solution     'SHELXS97 (Sheldrick, 2008)'
_computing_structure_refinement     'SHELXL97 (Sheldrick, 2008)'
_computing_molecular_graphics     'SHELXTL (Sheldrick, 2008)'
_computing_publication_material     'SHELXL97 (Sheldrick, 2008)'
loop_
    _atom_site_type_symbol
    _atom_site_label
    _atom_site_fract_x
    _atom_site_fract_y
    _atom_site_fract_z
    _atom_site_U_iso_or_equiv
    _atom_site_adp_type
    _atom_site_calc_flag
    _atom_site_refinement_flags
    _atom_site_occupancy
    _atom_site_symmetry_multiplicity
    _atom_site_disorder_assembly
    _atom_site_disorder_group
    O O3 0.3564(3) 0.0435(3) 0.4179(4) 0.0588(9) Uani d . 1 1 . .
    H H2 0.3981 -0.0060 0.3698 0.088 Uiso d R 1 1 . .
    H H1 0.3356 0.0106 0.4995 0.088 Uiso d R 1 1 . .
    O O2 0.5074(2) 0.36714(18) 0.0938(2) 0.0216(5) Uani d . 1 1 . .
    O O1 0.5037(2) 0.55246(18) 0.1842(2) 0.0229(5) Uani d . 1 1 . .
    C C1 0.5028(3) 0.4761(3) 0.0803(3) 0.0167(6) Uani d . 1 1 . .
    K K1 0.5000 0.2500 0.3750 0.0300(3) Uani d S 1 4 . .
    Lu Lu1 0.5000 0.2500 -0.1250 0.01106(8) Uani d S 1 4 . .
loop_
    _atom_site_aniso_label
    _atom_site_aniso_U_11
    _atom_site_aniso_U_22
    _atom_site_aniso_U_33
    _atom_site_aniso_U_12
    _atom_site_aniso_U_13
    _atom_site_aniso_U_23
    O3 0.081(2) 0.0483(19) 0.0472(19) 0.0081(17) 0.0202(18) -0.0078(15)
    O2 0.0371(13) 0.0112(9) 0.0164(11) -0.0010(8) -0.0012(9) 0.0000(8)
    O1 0.0411(13) 0.0127(10) 0.0149(10) 0.0009(9) -0.0012(10) -0.0011(8)
    C1 0.0198(14) 0.0159(14) 0.0143(14) -0.0008(11) -0.0012(11) 0.0010(11)
    K1 0.0351(5) 0.0351(5) 0.0199(7) 0.000 0.000 0.000
    Lu1 0.01045(9) 0.01045(9) 0.01229(13) 0.000 0.000 0.000
_geom_special_details
;
All e.s.d.'s (except the e.s.d. in the dihedral angle between two l.s. planes)
are estimated using the full covariance matrix. The cell e.s.d.'s are taken
into account individually in the estimation of e.s.d.'s in distances, angles
and torsion angles; correlations between e.s.d.'s in cell parameters are only
used when they are defined by crystal symmetry. An approximate (isotropic)
treatment of cell e.s.d.'s is used for estimating e.s.d.'s involving l.s.
planes.
;
loop_
    _geom_bond_atom_site_label_1
    _geom_bond_atom_site_label_2
    _geom_bond_site_symmetry_2
    _geom_bond_distance
    _geom_bond_publ_flag
    O3 K1 . 2.876(3) ?
    O3 H2 . 0.8499 ?
    O3 H1 . 0.8500 ?
    O2 C1 . 1.242(4) ?
    O2 Lu1 . 2.361(2) ?
    O2 K1 . 2.837(2) ?
    O1 C1 . 1.267(4) ?
    O1 Lu1 9_665 2.300(2) ?
    C1 C1 9_665 1.531(6) ?
    K1 O2 6_554 2.837(2) ?
    K1 O2 11_666 2.837(2) ?
    K1 O2 16_656 2.837(2) ?
    K1 O3 6_554 2.876(3) ?
    K1 O3 11_666 2.876(3) ?
    K1 O3 16_656 2.876(3) ?
    Lu1 O1 14_545 2.300(2) ?
    Lu1 O1 4_454 2.300(2) ?
    Lu1 O1 7_544 2.300(2) ?
    Lu1 O1 9_665 2.300(2) ?
    Lu1 O2 16_655 2.361(2) ?
    Lu1 O2 6_554 2.361(2) ?
    Lu1 O2 11_665 2.361(2) ?
loop_
    _geom_angle_atom_site_label_1
    _geom_angle_atom_site_label_2
    _geom_angle_atom_site_label_3
    _geom_angle_site_symmetry_1
    _geom_angle_site_symmetry_3
    _geom_angle
    _geom_angle_publ_flag
    K1 O3 H2 . . 98.9 ?
    K1 O3 H1 . . 128.9 ?
    H2 O3 H1 . . 107.2 ?
    C1 O2 Lu1 . . 118.51(19) ?
    C1 O2 K1 . . 123.38(18) ?
    Lu1 O2 K1 . . 117.74(8) ?
    C1 O1 Lu1 . 9_665 119.80(19) ?
    O2 C1 O1 . . 127.4(3) ?
    O2 C1 C1 . 9_665 116.4(3) ?
    O1 C1 C1 . 9_665 116.2(3) ?
    O2 K1 O2 6_554 11_666 141.27(5) ?
    O2 K1 O2 6_554 16_656 141.27(6) ?
    O2 K1 O2 11_666 16_656 55.93(8) ?
    O2 K1 O2 6_554 . 55.93(8) ?
    O2 K1 O2 11_666 . 141.27(6) ?
    O2 K1 O2 16_656 . 141.27(5) ?
    O2 K1 O3 6_554 . 73.75(8) ?
    O2 K1 O3 11_666 . 97.09(9) ?
    O2 K1 O3 16_656 . 68.99(8) ?
    O2 K1 O3 . . 120.99(8) ?
    O2 K1 O3 6_554 6_554 120.99(8) ?
    O2 K1 O3 11_666 6_554 68.99(8) ?
    O2 K1 O3 16_656 6_554 97.09(9) ?
    O2 K1 O3 . 6_554 73.75(8) ?
    O3 K1 O3 . 6_554 164.71(13) ?
    O2 K1 O3 6_554 11_666 97.09(9) ?
    O2 K1 O3 11_666 11_666 120.99(8) ?
    O2 K1 O3 16_656 11_666 73.75(8) ?
    O2 K1 O3 . 11_666 68.99(8) ?
    O3 K1 O3 . 11_666 91.015(18) ?
    O3 K1 O3 6_554 11_666 91.015(18) ?
    O2 K1 O3 6_554 16_656 68.99(8) ?
    O2 K1 O3 11_666 16_656 73.75(8) ?
    O2 K1 O3 16_656 16_656 120.99(8) ?
    O2 K1 O3 . 16_656 97.09(9) ?
    O3 K1 O3 . 16_656 91.015(18) ?
    O3 K1 O3 6_554 16_656 91.015(18) ?
    O3 K1 O3 11_666 16_656 164.71(13) ?
    O1 Lu1 O1 14_545 4_454 93.01(2) ?
    O1 Lu1 O1 14_545 7_544 93.01(2) ?
    O1 Lu1 O1 4_454 7_544 153.50(11) ?
    O1 Lu1 O1 14_545 9_665 153.50(11) ?
    O1 Lu1 O1 4_454 9_665 93.01(2) ?
    O1 Lu1 O1 7_544 9_665 93.01(2) ?
    O1 Lu1 O2 14_545 16_655 81.67(8) ?
    O1 Lu1 O2 4_454 16_655 69.06(7) ?
    O1 Lu1 O2 7_544 16_655 137.39(7) ?
    O1 Lu1 O2 9_665 16_655 76.48(8) ?
    O1 Lu1 O2 14_545 . 137.39(7) ?
    O1 Lu1 O2 4_454 . 81.67(8) ?
    O1 Lu1 O2 7_544 . 76.48(8) ?
    O1 Lu1 O2 9_665 . 69.06(7) ?
    O2 Lu1 O2 16_655 . 133.04(6) ?
    O1 Lu1 O2 14_545 6_554 69.06(7) ?
    O1 Lu1 O2 4_454 6_554 76.48(8) ?
    O1 Lu1 O2 7_544 6_554 81.67(8) ?
    O1 Lu1 O2 9_665 6_554 137.39(7) ?
    O2 Lu1 O2 16_655 6_554 133.04(6) ?
    O2 Lu1 O2 . 6_554 68.60(10) ?
    O1 Lu1 O2 14_545 11_665 76.48(8) ?
    O1 Lu1 O2 4_454 11_665 137.39(7) ?
    O1 Lu1 O2 7_544 11_665 69.06(7) ?
    O1 Lu1 O2 9_665 11_665 81.67(8) ?
    O2 Lu1 O2 16_655 11_665 68.60(10) ?
    O2 Lu1 O2 . 11_665 133.04(6) ?
    O2 Lu1 O2 6_554 11_665 133.04(6) ?
loop_
    _geom_hbond_atom_site_label_D
    _geom_hbond_atom_site_label_H
    _geom_hbond_atom_site_label_A
    _geom_hbond_site_symmetry_A
    _geom_hbond_distance_DH
    _geom_hbond_distance_HA
    _geom_hbond_distance_DA
    _geom_hbond_angle_DHA
    O3 H2 O1 6_554 0.85 2.06 2.836(4) 150.9
    O3 H1 O3 8_444 0.85 2.06 2.891(3) 165.9
data_global
_journal_date_recd_electronic     2011-09-19
_journal_date_accepted     2011-10-12
_journal_name_full     'Acta Crystallographica, Section E'
_journal_year     2011
_journal_volume     67
_journal_issue     11
_journal_page_first     m1591
_journal_page_last     m1591
_journal_paper_category     QM
_journal_coeditor_code     NG5233
_publ_contact_author_name     'Guangming, Li'
_publ_contact_author_address
;
Key Laboratory of Functional Inorganic Materials Chemistry (MOE),
School of Chemistry and Materials Science,
Heilongjiang University,
Harbin, 150080,
People's Republic of China
;
_publ_contact_author_email     gmli_2000@163.com
_publ_contact_author_fax     '86 451 8660 8042'
_publ_contact_author_phone     '86 451 8660 8042'
_publ_section_title
;
Poly[tetraaquadi-\m~4~-oxalato-lutetium(III)potassium]
;
loop_
    _publ_author_name
    _publ_author_address
    'Zhang, Feng-Ming'
;
Key Laboratory of Functional Inorganic Materials Chemistry (MOE),
School of Chemistry and Materials Science,
Heilongjiang University,
Harbin 150080,
People's Republic of China
;
    'Sun, Tao-Zhu'
;
Key Laboratory of Functional Inorganic Materials Chemistry (MOE),
School of Chemistry and Materials Science,
Heilongjiang University,
Harbin 150080,
People's Republic of China
;
    'Hou, Guang-Feng'
;
Key Laboratory of Functional Inorganic Materials Chemistry (MOE),
School of Chemistry and Materials Science,
Heilongjiang University,
Harbin 150080,
People's Republic of China
;
    'Yan, Peng-Fei'
;
Key Laboratory of Functional Inorganic Materials Chemistry (MOE),
School of Chemistry and Materials Science,
Heilongjiang University,
Harbin 150080,
People's Republic of China
;
    'Li, Guang-Ming'
;
Key Laboratory of Functional Inorganic Materials Chemistry (MOE),
School of Chemistry and Materials Science,
Heilongjiang University,
Harbin 150080,
People's Republic of China
;
_iucr_refine_instructions_details
;
TITL ZFM-Lushelxl in I4(1)/a
CELL 0.71073  11.3337  11.3337   8.9121  90.000  90.000  90.000
ZERR   4.00   0.0016   0.0016   0.0018   0.000   0.000   0.000
LATT 2
SYMM 0.5-X, -Y, 0.5+Z
SYMM 0.75-Y, 0.25+X, 0.25+Z
SYMM 0.75+Y, 0.75-X, 0.75+Z
SFAC C  H  O  K  Lu
UNIT 16 32 48 4 4
L.S. 4
acta
free k1 lu1
htab
htab o3 o1_$1
htab o3 o3_$2
eqiv $2 y+1/4, -x+1/4, z+1/4
eqiv $1 -x+1, -y+1/2, z
size 0.062 0.075 0.076
BOND $h
FMAP 2
PLAN 20
FREE K1   Lu1
WGHT    0.007700    3.796000
FVAR       0.09358
O3    3    0.356356    0.043528    0.417946    11.00000    0.08080    0.04829 =
         0.04725   -0.00784    0.02022    0.00814
AFIX   3
H2    2    0.398106   -0.005962    0.369836    11.00000   -1.50000
H1    2    0.335586    0.010628    0.499486    11.00000   -1.50000
AFIX   0
O2    3    0.507353    0.367144    0.093827    11.00000    0.03713    0.01124 =
         0.01642   -0.00004   -0.00120   -0.00104
O1    3    0.503657    0.552464    0.184153    11.00000    0.04109    0.01271 =
         0.01492   -0.00109   -0.00116    0.00093
C1    1    0.502794    0.476102    0.080254    11.00000    0.01983    0.01592 =
         0.01430    0.00104   -0.00123   -0.00083
K1    4    0.500000    0.250000    0.375000    10.25000    0.03506    0.03506 =
         0.01986    0.00000    0.00000    0.00000
LU1   5    0.500000    0.250000   -0.125000    10.25000    0.01045    0.01045 =
         0.01229    0.00000    0.00000    0.00000
HKLF 4
REM  ZFM-Lushelxl in I4(1)/a
REM R1 =  0.0143 for    594 Fo > 4sig(Fo)  and  0.0174 for all    655 data
REM     41 parameters refined using      0 restraints
END
WGHT      0.0060      3.9483
REM Highest difference peak  0.638,  deepest hole -0.404,  1-sigma level  0.096
Q1    1   0.3482 -0.0470  0.5867  11.00000  0.05    0.64
Q2    1   0.5000  0.2500 -0.0346  10.50000  0.05    0.44
Q3    1   0.5595  0.2433 -0.1033  11.00000  0.05    0.40
Q4    1   0.5000  0.5000  0.0000  10.50000  0.05    0.39
Q5    1   0.3630  0.1548  0.3804  11.00000  0.05    0.31
Q6    1   0.3404  0.5291  0.0582  11.00000  0.05    0.27
Q7    1   0.4427  0.5270  0.3208  11.00000  0.05    0.26
Q8    1   0.5133  0.1584 -0.0540  11.00000  0.05    0.23
Q9    1   0.4534  0.3812  0.1313  11.00000  0.05    0.23
Q10   1   0.5237  0.0703  0.3248  11.00000  0.05    0.23
Q11   1   0.5758  0.4587  0.0435  11.00000  0.05    0.23
Q12   1   0.4076  0.3292  0.1885  11.00000  0.05    0.22
Q13   1   0.5169 -0.0154  0.4540  11.00000  0.05    0.22
Q14   1   0.4960  0.5262  0.2313  11.00000  0.05    0.21
Q15   1   0.5881  0.5804  0.2293  11.00000  0.05    0.21
Q16   1   0.4749 -0.0429  0.3554  11.00000  0.05    0.21
Q17   1   0.2287  0.0415  0.4272  11.00000  0.05    0.21
Q18   1   0.4572  0.2178  0.4711  11.00000  0.05    0.20
Q19   1   0.3134 -0.0418  0.3700  11.00000  0.05    0.20
Q20   1   0.2850 -0.0270  0.4572  11.00000  0.05    0.20
;
