# Supplementary material for: Poly[tetra­aquadi-μ4-oxalato-lutetium(III)potassium]
Source: Acta Crystallogr Sect E Struct Rep Online. 2011 Oct 22;67(Pt 11):m1591. doi: 10.1107/S1600536811042061 (PMC3247002; doi:10.1107/S1600536811042061)
Supplement: Supplementary file 2 [file e-67-m1591-Isup2.hkl]

# 
# h,k,l, Fc-squared, Fo-squared, sigma(Fo-squared) and status flag 
# 
data_I
_shelx_title ' ZFM-Lushelxl in I4(1)/a' 
_shelx_refln_list_code          4 
_shelx_F_calc_maximum      386.52 
_exptl_crystal_F_000       872.00 
_reflns_d_resolution_high  0.7707 
 
loop_ 
 _symmetry_equiv_pos_as_xyz 
 'x, y, z' 
 '-x+1/2, -y, z+1/2' 
 '-y+3/4, x+1/4, z+1/4' 
 'y+3/4, -x+3/4, z+3/4' 
 'x+1/2, y+1/2, z+1/2' 
 '-x+1, -y+1/2, z+1' 
 '-y+5/4, x+3/4, z+3/4' 
 'y+5/4, -x+5/4, z+5/4' 
 '-x, -y, -z' 
 'x-1/2, y, -z-1/2' 
 'y-3/4, -x-1/4, -z-1/4' 
 '-y-3/4, x-3/4, -z-3/4' 
 '-x+1/2, -y+1/2, -z+1/2' 
 'x, y+1/2, -z' 
 'y-1/4, -x+1/4, -z+1/4' 
 '-y-1/4, x-1/4, -z-1/4' 
 
_cell_length_a    11.3337 
_cell_length_b    11.3337 
_cell_length_c     8.9121 
_cell_angle_alpha  90.000 
_cell_angle_beta   90.000 
_cell_angle_gamma  90.000 
 
_shelx_F_squared_multiplier     1.000 
 
loop_ 
 _refln_index_h 
 _refln_index_k 
 _refln_index_l 
 _refln_F_squared_calc 
 _refln_F_squared_meas 
 _refln_F_squared_sigma 
 _refln_observed_status 
   0   2   0   112170.69   109657.39   3628.43 o 
   2   2   0    38989.07    38060.63    583.84 o 
  -2   4   0    47742.55    47703.22    752.19 o 
   0   4   0   149394.17   153869.16   4207.60 o 
   2   4   0    75909.84    73470.77   1192.63 o 
   4   4   0    46299.64    46967.83    770.14 o 
  -4   6   0    35166.19    35215.35    589.48 o 
  -2   6   0    43719.79    41870.38    752.23 o 
   0   6   0   109899.16   108784.30   2763.39 o 
   2   6   0    25757.79    26423.58    391.05 o 
   4   6   0    62060.84    60064.66    980.66 o 
   6   6   0    34248.71    33021.09    590.19 o 
  -6   8   0    29506.33    29594.79    534.47 o 
  -4   8   0    44303.46    41531.91   1571.49 o 
  -2   8   0    24581.40    24980.29    479.25 o 
   0   8   0    69438.48    69704.05   1725.84 o 
   2   8   0    41557.34    42062.47    800.19 o 
   4   8   0    38158.21    40536.18    718.03 o 
   6   8   0    28014.69    27819.94    523.47 o 
   8   8   0    23736.25    23037.87    438.31 o 
  -8  10   0    25031.33    24845.35    663.77 o 
  -6  10   0    27894.77    27992.00    625.19 o 
  -4  10   0    30014.73    29631.77    597.57 o 
  -2  10   0    31553.46    30799.02    797.02 o 
   0  10   0    54082.27    54745.94   1321.48 o 
   2  10   0    31581.08    32152.16    767.66 o 
   4  10   0    29365.97    29121.35    538.75 o 
   6  10   0    23897.26    23770.10    561.82 o 
   8  10   0    19655.25    20300.73    429.16 o 
  10  10   0    16242.08    16041.28    461.53 o 
  -8  12   0     9912.99    10069.23    282.99 o 
  -6  12   0    10837.60    10734.46    346.89 o 
  -4  12   0    13325.90    13340.33    331.87 o 
  -2  12   0    11069.05    11907.15    325.80 o 
   0  12   0    17906.67    18376.20    515.88 o 
   2  12   0    11524.16    12567.58    392.59 o 
   4  12   0    14996.84    16103.64    533.60 o 
   6  12   0     9053.90     9221.44    273.75 o 
   8  12   0     9731.63    10129.24    284.93 o 
  -4  14   0    11583.17    11696.48    385.59 o 
  -2  14   0     9247.69     9405.09    341.27 o 
   0  14   0    17294.54    17853.94    499.56 o 
   2  14   0    11116.21    10976.54    388.03 o 
   4  14   0    11785.90    11434.70    408.77 o 
  -1   2   1    17650.84    17543.91    193.86 o 
   1   2   1    10338.64    11058.12    139.99 o 
  -2   3   1     4188.29     4058.93     86.25 o 
   0   3   1    73247.73    74482.65   1114.77 o 
   2   3   1      773.19     1097.20     50.57 o 
  -3   4   1    16274.32    15207.71    184.62 o 
  -1   4   1    16102.45    15069.25    165.14 o 
   1   4   1     6064.18     6396.97    100.98 o 
   3   4   1     8617.93     8762.35    105.83 o 
  -4   5   1    29796.20    29493.51    348.15 o 
  -2   5   1    13830.84    14823.66    201.89 o 
   0   5   1    50830.17    52131.86    594.11 o 
   2   5   1    25725.74    25927.40    294.96 o 
   4   5   1    19051.18    19766.11    250.91 o 
  -5   6   1    15553.82    15020.00    215.05 o 
  -3   6   1     8851.66     8494.80    136.12 o 
  -1   6   1     6213.89     6596.00     99.40 o 
   1   6   1    14491.22    13715.32    147.84 o 
   3   6   1    11039.98    11220.09    136.59 o 
   5   6   1    12250.17    12008.68    189.74 o 
  -6   7   1     8033.10     7843.96    135.05 o 
  -4   7   1     5991.52     5966.40    136.90 o 
  -2   7   1     5935.49     5600.16    116.08 o 
   0   7   1    16918.15    16684.27    199.25 o 
   2   7   1     8653.53     8600.62    106.60 o 
   4   7   1     5752.89     5594.48     99.91 o 
   6   7   1     5768.95     5771.07    111.17 o 
  -7   8   1     8506.44     8671.26    136.23 o 
  -5   8   1    11790.77    11770.25    164.50 o 
  -3   8   1    11638.85    11859.28    156.52 o 
  -1   8   1    19672.61    18843.53    348.36 o 
   1   8   1    10224.01    10647.78    141.71 o 
   3   8   1    11535.30    11813.51    162.89 o 
   5   8   1    16619.28    16489.28    242.06 o 
   7   8   1     9206.67     9359.31    142.73 o 
  -8   9   1     6278.91     6190.54    121.55 o 
  -6   9   1     5732.97     5639.48    117.87 o 
  -4   9   1     5921.61     6208.54    141.64 o 
  -2   9   1     5640.45     5583.56    125.77 o 
   0   9   1    12334.16    12261.73    229.97 o 
   2   9   1     4534.17     4505.13     91.68 o 
   4   9   1     8391.83     8461.48    145.03 o 
   6   9   1     3832.93     3910.81    104.14 o 
   8   9   1     5652.88     5883.77    123.73 o 
  -9  10   1     5195.39     5100.84    136.66 o 
  -7  10   1     6135.96     5794.54    128.06 o 
  -5  10   1    12484.02    12192.40    347.34 o 
  -3  10   1    10769.47    10596.55    190.95 o 
  -1  10   1    10500.54    10377.59    191.91 o 
   1  10   1     9115.97     9364.86    195.14 o 
   3  10   1    10176.13    10617.71    162.89 o 
   5  10   1    10533.27    10849.62    173.37 o 
   7  10   1     5434.82     5136.64    106.73 o 
   9  10   1     4793.93     4758.53    101.34 o 
  -8  11   1     6312.34     6151.55    165.81 o 
  -6  11   1     6649.65     6626.55    166.74 o 
  -4  11   1     8787.60     8674.94    195.96 o 
  -2  11   1     5727.82     5701.02    168.01 o 
   0  11   1    14496.53    14827.39    253.61 o 
   2  11   1     8756.56     8601.55    197.20 o 
   4  11   1     8930.90     9056.41    180.98 o 
   6  11   1     6612.20     6527.85    133.87 o 
   8  11   1     6668.74     6618.43    163.81 o 
  -7  12   1     3368.11     3347.59    143.24 o 
  -5  12   1     4337.61     4257.64    127.50 o 
  -3  12   1     3431.23     3409.35    114.26 o 
  -1  12   1     4651.78     4865.54    143.18 o 
   1  12   1     4048.93     4232.41    150.73 o 
   3  12   1     3287.69     3511.85    168.42 o 
   5  12   1     4406.84     4665.39    142.42 o 
   7  12   1     3467.85     3661.60    122.89 o 
  -6  13   1     3267.14     3164.13    126.38 o 
  -4  13   1     4039.78     3996.92    130.77 o 
  -2  13   1     3299.05     3479.38    170.22 o 
   0  13   1     6176.69     6352.14    178.88 o 
   2  13   1     3672.01     3849.58    197.17 o 
   4  13   1     3983.97     3817.74    172.25 o 
   6  13   1     3123.93     3285.30    172.39 o 
  -3  14   1     4331.51     4340.02    230.61 o 
  -1  14   1     4450.12     4587.12    163.87 o 
   1  14   1     3357.53     3541.52    153.42 o 
   3  14   1     4203.44     4304.55    180.38 o 
   1   1   2    75639.88    76624.01   1095.09 o 
   0   2   2      118.29      157.50     31.47 o 
   2   2   2      840.09     1031.10     42.82 o 
  -1   3   2    48362.29    49993.73    604.81 o 
   1   3   2    80843.59    78445.12   1079.82 o 
   3   3   2   105541.40   107325.70   1569.90 o 
  -2   4   2     2708.45     2614.75     69.80 o 
   0   4   2      285.80      251.42     36.75 o 
   2   4   2      479.81      645.35     40.72 o 
   4   4   2       21.63       14.88     20.78 o 
  -3   5   2    67339.44    67873.56    871.06 o 
  -1   5   2   110258.20   111712.12   1776.53 o 
   1   5   2    67104.54    67832.66   1304.05 o 
   3   5   2    74626.07    73878.88    997.23 o 
   5   5   2    71297.03    71224.38    864.56 o 
  -4   6   2      127.16      137.31     30.78 o 
  -2   6   2        9.79       77.21     23.48 o 
   0   6   2      800.61      919.30     40.72 o 
   2   6   2      755.02      858.94     48.17 o 
   4   6   2      171.97      211.35     36.92 o 
   6   6   2      102.57       73.59     34.85 o 
  -5   7   2    42566.66    43859.18    650.21 o 
  -3   7   2    44247.59    44927.89    674.33 o 
  -1   7   2    40164.15    38997.93    516.43 o 
   1   7   2    30685.72    31217.29    351.27 o 
   3   7   2    38683.54    38705.20    534.39 o 
   5   7   2    45072.47    44822.18    599.34 o 
   7   7   2    21262.70    21352.13    317.11 o 
  -6   8   2      704.08      862.99     56.03 o 
  -4   8   2      404.84      423.94     47.24 o 
  -2   8   2      486.49      532.03     45.01 o 
   0   8   2      213.92      274.34     24.40 o 
   2   8   2      633.53      622.73     48.14 o 
   4   8   2      769.35      826.18     49.50 o 
   6   8   2      353.79      311.92     40.82 o 
   8   8   2       54.53       61.79     31.51 o 
  -7   9   2    16216.13    16474.81    287.17 o 
  -5   9   2    24080.51    24187.43    355.63 o 
  -3   9   2    23754.53    23492.78    365.38 o 
  -1   9   2    21840.23    22058.04    293.74 o 
   1   9   2    24942.93    25419.47    292.80 o 
   3   9   2    22045.05    21462.51    306.07 o 
   5   9   2    21989.51    21402.71    275.64 o 
   7   9   2    18380.88    18577.64    281.43 o 
   9   9   2    10212.49    10292.82    217.00 o 
  -8  10   2      143.82       94.70     41.37 o 
  -6  10   2        7.86       54.61     36.20 o 
  -4  10   2      121.55      139.35     31.38 o 
  -2  10   2       20.43       62.74     23.64 o 
   0  10   2       15.55        5.30     32.27 o 
   2  10   2      357.74      422.82     37.76 o 
   4  10   2       24.65       88.94     49.86 o 
   6  10   2        1.40        2.25     37.88 o 
   8  10   2      140.30      142.89     43.70 o 
  10  10   2       10.15       64.48     48.24 o 
  -9  11   2    11499.79    11646.70    266.26 o 
  -7  11   2    16963.49    17302.63    310.24 o 
  -5  11   2    21105.96    20621.15    339.94 o 
  -3  11   2    27503.62    27897.89    416.40 o 
  -1  11   2    29884.58    30076.57    478.16 o 
   1  11   2    22525.41    22459.93    387.92 o 
   3  11   2    27794.60    28362.20    427.34 o 
   5  11   2    26075.22    25812.50    466.26 o 
   7  11   2    20203.98    20583.00    325.93 o 
   9  11   2    12707.63    12338.91    274.18 o 
  -8  12   2       51.02      -13.27     50.84 o 
  -6  12   2       17.01       91.26     44.43 o 
  -4  12   2       11.41       10.18     40.19 o 
  -2  12   2       11.75      -16.08     51.05 o 
   0  12   2       14.44       64.47     48.90 o 
   2  12   2        2.14       22.71     49.48 o 
   4  12   2        4.01       15.73     50.54 o 
   6  12   2       15.25       51.62     47.79 o 
   8  12   2       43.41       44.46     60.85 o 
  -5  13   2    13664.56    13534.92    294.23 o 
  -3  13   2    14159.59    14069.51    275.40 o 
  -1  13   2    14346.04    14784.73    286.07 o 
   1  13   2    12944.65    13363.41    267.77 o 
   3  13   2    14379.69    14665.69    319.81 o 
   5  13   2    12634.05    12900.76    336.21 o 
  -2  14   2        0.22       43.17     65.39 o 
   0  14   2        6.20      -32.28     64.38 o 
   2  14   2        0.37      -71.28     71.28 o 
   0   1   3    16239.08    16797.64    248.29 o 
  -1   2   3    10117.96     9398.10    114.95 o 
   1   2   3      501.73     1074.92     47.70 o 
  -2   3   3    24624.35    24500.95    330.79 o 
   0   3   3    56980.11    59000.80    724.59 o 
   2   3   3    13497.49    13948.49    264.83 o 
  -3   4   3    21010.96    20149.77    214.80 o 
  -1   4   3     8475.65     8827.31    156.66 o 
   1   4   3    10970.94    10694.85    162.67 o 
   3   4   3    14776.18    14813.47    164.03 o 
  -4   5   3    16491.54    16575.36    291.92 o 
  -2   5   3    10238.71     9874.90    271.07 o 
   0   5   3    15895.25    16174.77    185.39 o 
   2   5   3    11856.53    12152.00    164.92 o 
   4   5   3    16121.06    16375.96    222.56 o 
  -5   6   3     8761.47     8627.84    147.81 o 
  -3   6   3    25799.87    25646.19    285.80 o 
  -1   6   3     7567.01     7576.70    152.19 o 
   1   6   3    10749.13    10379.02    156.88 o 
   3   6   3    18929.83    19188.40    228.29 o 
   5   6   3    11112.15    10895.26    175.43 o 
  -6   7   3    14451.95    14749.75    253.01 o 
  -4   7   3     9714.23     9808.82    157.01 o 
  -2   7   3     8870.23     9184.93    132.56 o 
   0   7   3    23373.68    24114.74    324.34 o 
   2   7   3     9104.90     9103.68    151.48 o 
   4   7   3     9370.23     9454.27    163.40 o 
   6   7   3     9383.09     9760.56    148.17 o 
  -7   8   3     6869.02     6822.83    174.91 o 
  -5   8   3     6047.07     5787.30    109.87 o 
  -3   8   3    10442.15    11039.06    138.72 o 
  -1   8   3     6629.28     6476.71     84.38 o 
   1   8   3     3391.69     3394.00    100.37 o 
   3   8   3    11390.91    11441.68    175.46 o 
   5   8   3     5643.47     5608.96    118.42 o 
   7   8   3     7629.41     7576.69    165.95 o 
  -8   9   3     2668.47     2625.29     99.95 o 
  -6   9   3     3457.24     3452.22     81.98 o 
  -4   9   3     3769.57     3840.19     75.92 o 
  -2   9   3     4125.01     4116.16     76.40 o 
   0   9   3     5131.98     4954.98    111.57 o 
   2   9   3     2454.09     2793.86     69.85 o 
   4   9   3     5362.87     5453.70    122.53 o 
   6   9   3     4218.51     4157.61    104.04 o 
   8   9   3     2557.28     2528.38    105.23 o 
  -9  10   3     4160.78     4251.22    160.97 o 
  -7  10   3     6923.77     6513.74    110.54 o 
  -5  10   3     8511.46     8268.82    232.49 o 
  -3  10   3    12248.54    11942.88    175.57 o 
  -1  10   3    10338.38    10643.19    145.76 o 
   1  10   3     7676.48     7854.79    120.42 o 
   3  10   3    11147.91    10974.58    180.08 o 
   5  10   3     8880.46     9004.90    192.50 o 
   7  10   3     7905.60     7744.56    173.05 o 
   9  10   3     3792.56     3730.00    133.04 o 
  -8  11   3     4187.58     4022.07    177.34 o 
  -6  11   3     7432.88     6712.04    416.30 o 
  -4  11   3     7178.93     7406.46    141.31 o 
  -2  11   3     6124.91     5796.11    155.03 o 
   0  11   3    10120.37     9893.83    144.09 o 
   2  11   3     8507.56     8575.96    184.23 o 
   4  11   3     7590.12     7674.58    126.82 o 
   6  11   3     6767.33     6917.49    146.82 o 
   8  11   3     5599.86     5499.12    146.87 o 
  -7  12   3     3360.45     3204.92    165.04 o 
  -5  12   3     3543.78     3645.29    180.52 o 
  -3  12   3     5556.69     5392.09    127.33 o 
  -1  12   3     3560.98     3484.04    174.01 o 
   1  12   3     3433.13     3439.99     85.95 o 
   3  12   3     4773.67     4854.37    143.30 o 
   5  12   3     3791.90     3740.85    122.33 o 
   7  12   3     4561.91     4654.11    124.06 o 
  -4  13   3     4466.00     4887.04    195.99 o 
  -2  13   3     5750.17     6003.52    273.20 o 
   0  13   3     6825.60     7215.29    226.10 o 
   2  13   3     4578.79     4760.44    182.13 o 
   4  13   3     5314.74     5254.86    179.29 o 
  -1  14   3     3897.69     4117.39    228.42 o 
   1  14   3     3078.11     3037.12    168.68 o 
   0   0   4   149192.45   143818.16   5350.89 o 
   1   1   4     1798.35     1922.96    102.28 o 
   0   2   4    75954.76    74977.09   1051.66 o 
   2   2   4    58552.41    57742.45    731.04 o 
  -1   3   4     4869.47     5130.96    110.77 o 
   1   3   4     6378.83     6880.99    108.94 o 
   3   3   4      312.53      338.83     37.95 o 
  -2   4   4    44463.68    44319.66    666.30 o 
   0   4   4    63441.23    61355.59    764.38 o 
   2   4   4    51863.66    51451.53    754.76 o 
   4   4   4    36042.32    35126.95    435.64 o 
  -3   5   4     3846.66     4458.49    125.23 o 
  -1   5   4        2.18       86.39     43.38 o 
   1   5   4      799.16      816.18     34.70 o 
   3   5   4     6088.76     6255.82     87.83 o 
   5   5   4       20.34       39.46     22.39 o 
  -4   6   4    28293.54    28710.20    461.79 o 
  -2   6   4    36756.37    36037.82    566.83 o 
   0   6   4    53887.86    55480.17    782.04 o 
   2   6   4    33792.87    34041.27    388.86 o 
   4   6   4    35526.13    34959.20    429.98 o 
   6   6   4    26976.90    27211.46    350.07 o 
  -5   7   4      683.83      681.18     29.10 o 
  -3   7   4      132.22      186.96     67.19 o 
  -1   7   4      742.86      702.47     75.77 o 
   1   7   4      582.67      549.27     39.42 o 
   3   7   4       56.04      117.26     32.94 o 
   5   7   4      389.03      422.40     44.59 o 
   7   7   4       52.98       74.90     34.56 o 
  -6   8   4    23877.55    23786.99    349.06 o 
  -4   8   4    32219.62    31011.74    488.90 o 
  -2   8   4    30893.99    31034.89    526.87 o 
   0   8   4    42779.66    44254.44    572.33 o 
   2   8   4    37894.51    37796.63    477.89 o 
   4   8   4    29611.69    29646.45    381.77 o 
   6   8   4    24343.41    23791.37    343.47 o 
   8   8   4    21777.97    21457.97    343.01 o 
  -7   9   4      409.58      425.53     54.06 o 
  -5   9   4       44.79        8.14     34.00 o 
  -3   9   4     2979.89     3034.35     91.92 o 
  -1   9   4      116.28       59.11     18.89 o 
   1   9   4       64.57       58.68     27.59 o 
   3   9   4     1114.70     1304.17     65.16 o 
   5   9   4      157.95      161.25     37.30 o 
   7   9   4      770.62      844.34     51.72 o 
   9   9   4       69.76       93.16     61.64 o 
  -8  10   4    17016.98    16053.63    678.55 o 
  -6  10   4    18950.98    19107.29    388.92 o 
  -4  10   4    20107.24    19218.88    312.05 o 
  -2  10   4    22624.19    22167.74    334.04 o 
   0  10   4    29040.85    29021.83    313.45 o 
   2  10   4    23609.74    24412.47    328.71 o 
   4  10   4    19970.54    19717.44    264.79 o 
   6  10   4    16446.82    16614.06    258.55 o 
   8  10   4    15224.65    15112.97    259.57 o 
  -7  11   4       12.32       -1.64     69.78 o 
  -5  11   4       77.21      251.50     94.21 o 
  -3  11   4       63.55       17.48     39.28 o 
  -1  11   4      167.38      185.83     29.10 o 
   1  11   4      118.43      124.25     29.46 o 
   3  11   4       78.45       98.57     30.56 o 
   5  11   4      342.94      386.42     47.95 o 
   7  11   4       73.90       59.59     42.54 o 
  -6  12   4    10731.96    10500.46    341.38 o 
  -4  12   4    12481.63    12440.75    309.77 o 
  -2  12   4    13010.13    13606.83    348.52 o 
   0  12   4    15646.97    15332.32    317.46 o 
   2  12   4    13208.43    13318.72    238.47 o 
   4  12   4    12997.04    13241.85    227.57 o 
   6  12   4     9659.55     9187.19    186.62 o 
  -3  13   4        0.76      -55.28     81.19 o 
  -1  13   4       81.59       39.60     78.71 o 
   1  13   4      376.58      387.00    101.97 o 
   3  13   4       15.68       51.34     68.44 o 
   0   1   5    17769.09    17706.33    228.14 o 
  -1   2   5    15153.37    15847.38    182.87 o 
   1   2   5    25088.64    24051.28    293.61 o 
  -2   3   5     6123.77     5724.60    103.95 o 
   0   3   5    13147.69    12751.86    160.99 o 
   2   3   5     8784.66     8472.25    115.36 o 
  -3   4   5     6841.28     6879.32    134.25 o 
  -1   4   5    10402.22     9662.47    181.05 o 
   1   4   5     5678.48     6195.60    145.45 o 
   3   4   5     6598.58     6814.42    130.53 o 
  -4   5   5     9556.33     9417.70    214.78 o 
  -2   5   5    11378.59    11271.19    233.63 o 
   0   5   5    19628.11    20157.32    363.69 o 
   2   5   5    16173.11    15937.72    223.51 o 
   4   5   5     6305.54     6375.27    128.36 o 
  -5   6   5     8542.63     8635.34    245.21 o 
  -3   6   5     3230.35     3498.88    152.18 o 
  -1   6   5     6369.96     6445.04    189.59 o 
   1   6   5     7734.12     7812.11    116.46 o 
   3   6   5     5600.77     5501.98    127.02 o 
   5   6   5     6140.73     6584.03    100.61 o 
  -6   7   5     3550.97     3350.79    199.41 o 
  -4   7   5     5211.90     5059.86    195.74 o 
  -2   7   5     7383.77     7449.58    178.66 o 
   0   7   5     6266.04     6110.50    191.51 o 
   2   7   5     9251.67     9153.62    123.10 o 
   4   7   5     5355.36     5276.64    107.13 o 
   6   7   5     3619.41     3633.80     82.36 o 
  -7   8   5     7795.13     7495.84    190.25 o 
  -5   8   5    11367.29    10960.80    258.66 o 
  -3   8   5     9999.64     9741.67    196.66 o 
  -1   8   5    16889.48    17065.80    369.39 o 
   1   8   5    16057.14    15881.58    206.59 o 
   3   8   5     9594.30     9674.28    158.81 o 
   5   8   5    15012.62    14737.38    200.01 o 
   7   8   5     7631.33     7756.78    191.14 o 
  -8   9   5     8303.76     8142.18    258.89 o 
  -6   9   5     6384.79     6174.26    170.68 o 
  -4   9   5     6419.28     6164.92    168.95 o 
  -2   9   5     7110.69     7081.59    181.40 o 
   0   9   5    11455.59    11381.11    223.58 o 
   2   9   5     9102.63     9085.98    139.62 o 
   4   9   5     6752.13     6850.65    136.99 o 
   6   9   5     4356.51     4208.56    153.59 o 
   8   9   5     7581.58     7619.72    218.39 o 
  -7  10   5     3517.47     3734.45    165.99 o 
  -5  10   5     5653.53     5718.30    194.72 o 
  -3  10   5     5151.11     5035.42    210.16 o 
  -1  10   5     4698.13     4691.56    112.56 o 
   1  10   5     5664.88     5451.00    124.38 o 
   3  10   5     4507.83     4701.06    106.67 o 
   5  10   5     4817.17     4811.10    140.21 o 
   7  10   5     2829.75     2694.57    122.65 o 
  -6  11   5     2901.25     2983.08    150.33 o 
  -4  11   5     4645.91     4266.81    155.30 o 
  -2  11   5     4194.53     4101.04    155.01 o 
   0  11   5     6100.10     5695.28    195.89 o 
   2  11   5     4984.79     4423.42    148.04 o 
   4  11   5     4043.11     3825.97     96.83 o 
   6  11   5     3315.11     3465.82     91.24 o 
  -5  12   5     4285.61     4257.78    211.36 o 
  -3  12   5     3130.36     3134.39    170.18 o 
  -1  12   5     4624.52     4886.91    225.80 o 
   1  12   5     4616.15     4576.34    355.29 o 
   3  12   5     3238.02     3394.96    142.84 o 
   5  12   5     3760.42     3565.70    110.02 o 
  -2  13   5     2883.29     2939.99    192.84 o 
   0  13   5     4208.17     4107.14    196.78 o 
   2  13   5     4290.00     4540.84    234.48 o 
   1   1   6    36270.78    36350.86    492.52 o 
   0   2   6      646.20      616.48     44.88 o 
   2   2   6      490.70      589.70     35.27 o 
  -1   3   6    44400.93    43222.82    554.64 o 
   1   3   6    43527.82    43541.19    582.33 o 
   3   3   6    50353.44    50651.48    718.20 o 
  -2   4   6     1195.35     1352.09     87.53 o 
   0   4   6      101.73       82.97     35.56 o 
   2   4   6      169.64      285.49     52.61 o 
   4   4   6       36.81      -49.45     58.16 o 
  -3   5   6    34749.10    35249.44    605.36 o 
  -1   5   6    29871.05    29931.02    540.47 o 
   1   5   6    30556.54    30284.88    391.34 o 
   3   5   6    33086.91    32879.70    474.64 o 
   5   5   6    26575.63    26259.66    494.31 o 
  -4   6   6      190.32      212.22     59.86 o 
  -2   6   6        0.73       76.32     45.65 o 
   0   6   6     1318.44     1229.68    123.76 o 
   2   6   6      540.07      489.30     46.89 o 
   4   6   6      155.04      212.15     32.18 o 
   6   6   6      125.78      197.52     50.14 o 
  -5   7   6    21436.20    21493.01    489.42 o 
  -3   7   6    30551.87    30323.13    562.37 o 
  -1   7   6    26381.07    25822.82    532.43 o 
   1   7   6    27353.16    27230.54    512.64 o 
   3   7   6    27811.37    28203.87    377.83 o 
   5   7   6    21682.85    21985.51    280.36 o 
   7   7   6    19335.16    19127.85    364.05 o 
  -6   8   6      894.44      965.69     71.32 o 
  -4   8   6      587.49      580.31     66.70 o 
  -2   8   6     1000.02     1335.01    104.52 o 
   0   8   6       55.91      -54.55     54.55 o 
   2   8   6      901.72      969.71     37.69 o 
   4   8   6     1100.78     1289.51     66.97 o 
   6   8   6      608.26      455.35     70.80 o 
   8   8   6      102.33       78.96     53.12 o 
  -7   9   6    12801.12    12423.84    292.08 o 
  -5   9   6    15169.72    14563.64    349.94 o 
  -3   9   6    20330.21    19791.26    386.27 o 
  -1   9   6    17431.89    17533.98    331.09 o 
   1   9   6    17609.82    17589.28    329.22 o 
   3   9   6    19722.93    19843.86    286.42 o 
   5   9   6    15345.91    15493.72    226.78 o 
   7   9   6    14486.78    14109.65    291.14 o 
  -6  10   6       73.61       79.07     83.79 o 
  -4  10   6       51.26       98.07     94.51 o 
  -2  10   6        6.46      -59.52     59.52 o 
   0  10   6       28.54       20.19     48.64 o 
   2  10   6      207.29      171.92     56.74 o 
   4  10   6       10.25      -25.44     35.80 o 
   6  10   6       17.38       30.21     59.12 o 
  -5  11   6    11533.09    11030.94    389.13 o 
  -3  11   6    14158.15    14221.57    552.89 o 
  -1  11   6    13807.09    13593.80    300.37 o 
   1  11   6    13572.49    13659.93    310.69 o 
   3  11   6    13991.54    13545.21    398.84 o 
   5  11   6    11942.78    11152.79    312.00 o 
  -2  12   6       12.78       69.98     88.34 o 
   0  12   6      208.05      308.68    116.23 o 
   2  12   6       23.94      -11.30     57.76 o 
   0   1   7     2749.17     3048.13     93.34 o 
  -1   2   7     8522.77     8443.06    151.74 o 
   1   2   7     5506.39     5547.33    115.32 o 
  -2   3   7    17945.04    17924.14    231.76 o 
   0   3   7     7732.62     7763.75    126.57 o 
   2   3   7    17736.55    17610.21    228.22 o 
  -3   4   7    10288.17    10589.24    213.85 o 
  -1   4   7     4384.11     4429.92    150.41 o 
   1   4   7     7299.25     7007.03    186.09 o 
   3   4   7     9982.07     9914.60    177.04 o 
  -4   5   7     5093.33     5238.64    170.57 o 
  -2   5   7     9922.54     9844.58    212.19 o 
   0   5   7     2559.95     2683.79    115.27 o 
   2   5   7     7627.91     7588.47    147.00 o 
   4   5   7     6364.41     5913.67    231.03 o 
  -5   6   7     4805.29     4548.56    159.42 o 
  -3   6   7    13173.13    13034.34    271.66 o 
  -1   6   7     6730.01     6785.53    210.94 o 
   1   6   7     5107.44     5026.69    183.14 o 
   3   6   7     9981.52    10012.81    156.71 o 
   5   6   7     6084.52     5954.62    157.32 o 
  -6   7   7     7719.39     7900.24    206.87 o 
  -4   7   7     7009.77     7341.07    222.48 o 
  -2   7   7     8666.68     8776.92    208.26 o 
   0   7   7     6121.08     6428.15    196.60 o 
   2   7   7     7695.13     7351.51     90.74 o 
   4   7   7     6203.65     6101.75    111.63 o 
   6   7   7     6527.86     6697.03    187.48 o 
  -7   8   7     3931.09     3619.04    139.02 o 
  -5   8   7     4221.68     4279.63    220.75 o 
  -3   8   7     6810.84     6762.38    243.45 o 
  -1   8   7     3238.59     3425.03    185.55 o 
   1   8   7     3294.39     3317.97    176.41 o 
   3   8   7     6732.31     6854.98    107.39 o 
   5   8   7     3274.65     3243.72    103.20 o 
   7   8   7     4125.46     4224.47    171.28 o 
  -6   9   7     2677.09     2739.67    113.46 o 
  -4   9   7     2775.85     2743.46    192.17 o 
  -2   9   7     4613.22     4757.06    209.18 o 
   0   9   7     1838.40     1939.03    121.31 o 
   2   9   7     4094.37     4131.50    128.45 o 
   4   9   7     2826.77     3036.85    175.45 o 
   6   9   7     4033.32     4007.94    122.41 o 
  -5  10   7     2649.59     2470.23    243.23 o 
  -3  10   7     4814.46     4597.80    262.02 o 
  -1  10   7     3534.95     3610.36    154.76 o 
   1  10   7     3326.48     3033.92    141.31 o 
   3  10   7     4128.34     3837.95    148.22 o 
   5  10   7     3607.71     3640.04    202.21 o 
  -4  11   7     3386.13     4142.63    379.81 o 
  -2  11   7     5154.22     5279.48    273.20 o 
   0  11   7     2569.80     2462.07    187.08 o 
   2  11   7     5043.05     5190.88    183.59 o 
   4  11   7     3375.65     3470.10    280.41 o 
   0   0   8    12794.96    12758.49    430.47 o 
   1   1   8      131.54      163.23     39.78 o 
   0   2   8    28095.23    28587.75    422.05 o 
   2   2   8    39955.91    38564.27    554.33 o 
  -1   3   8      509.94      576.54     34.54 o 
   1   3   8      904.55     1041.40     83.08 o 
   3   3   8       24.54       58.24     35.96 o 
  -2   4   8    26128.18    26097.28    479.23 o 
   0   4   8    16974.78    16177.57    513.80 o 
   2   4   8    24390.48    23188.32    553.48 o 
   4   4   8    18013.21    18246.92    421.53 o 
  -3   5   8      138.25      294.97     62.32 o 
  -1   5   8      145.89      185.55     56.94 o 
   1   5   8      641.88      699.07     57.29 o 
   3   5   8      238.24      202.62     45.91 o 
   5   5   8        0.19      -58.26     58.26 o 
  -4   6   8    16923.38    16844.74    383.14 o 
  -2   6   8    22281.79    22810.21    402.69 o 
   0   6   8    15742.37    15790.97    364.29 o 
   2   6   8    25540.30    24846.13    323.62 o 
   4   6   8    14683.81    14622.52    265.35 o 
   6   6   8    15438.19    15121.86    288.40 o 
  -5   7   8        0.01       51.57     59.89 o 
  -3   7   8        1.36       92.95     77.30 o 
  -1   7   8       70.37       66.96     71.76 o 
   1   7   8       36.56       36.75     67.56 o 
   3   7   8        0.06      -18.54     22.89 o 
   5   7   8       26.19       93.27     50.35 o 
   7   7   8       30.18      159.14     90.32 o 
  -6   8   8    13250.80    13005.62    286.07 o 
  -4   8   8    14240.55    14214.99    346.26 o 
  -2   8   8    22437.33    22565.98    471.09 o 
   0   8   8    14762.06    15339.70    366.09 o 
   2   8   8    21032.05    21569.59    403.08 o 
   4   8   8    14189.48    14612.30    567.43 o 
   6   8   8    13984.15    13027.03    310.25 o 
  -5   9   8      105.65      130.03     69.88 o 
  -3   9   8      893.46      870.14     90.19 o 
  -1   9   8      119.48       51.07     60.48 o 
   1   9   8       29.32       51.59     53.60 o 
   3   9   8      402.03      492.21    117.59 o 
   5   9   8      213.83      158.46    111.80 o 
  -2  10   8    11613.16    10928.66    366.72 o 
   0  10   8     8386.70     8015.81    359.79 o 
   2  10   8    12127.83    12332.31    327.41 o 
   0   1   9     6704.30     6682.61    132.97 o 
  -1   2   9     6350.13     6403.07    124.82 o 
   1   2   9     8900.42     8480.84    136.94 o 
  -2   3   9     5506.55     5235.66    127.58 o 
   0   3   9     4350.65     4387.84    107.20 o 
   2   3   9     7172.86     6904.04    113.41 o 
  -3   4   9     3526.41     3797.65    147.65 o 
  -1   4   9     4442.89     4496.86    143.27 o 
   1   4   9     4401.74     4317.62    122.78 o 
   3   4   9     4420.58     4238.12    168.47 o 
  -4   5   9     1941.29     2062.56    110.96 o 
  -2   5   9     3965.05     3799.06    125.19 o 
   0   5   9     3583.75     3891.95    134.55 o 
   2   5   9     4286.13     4329.00    112.51 o 
   4   5   9     2058.85     2458.42    144.62 o 
  -5   6   9     2985.43     3205.04    147.46 o 
  -3   6   9     3380.60     3389.95    133.58 o 
  -1   6   9     4632.58     5033.72    190.89 o 
   1   6   9     4697.68     4881.63    185.73 o 
   3   6   9     3803.37     3968.57    224.03 o 
   5   6   9     2940.70     2787.13    112.64 o 
  -6   7   9     3027.45     2963.27    227.76 o 
  -4   7   9     3531.97     3473.13    333.31 o 
  -2   7   9     5352.80     5295.36    204.81 o 
   0   7   9     4008.85     3696.97    154.97 o 
   2   7   9     5354.98     5490.06    224.95 o 
   4   7   9     4099.57     3833.96    220.73 o 
   6   7   9     3155.66     3158.18    245.62 o 
  -3   8   9     4389.64     4560.43    193.63 o 
  -1   8   9     4787.62     4649.02    165.25 o 
   1   8   9     6741.10     6705.11    242.97 o 
   3   8   9     4361.64     5036.97    329.57 o 
  -2   9   9     4751.14     4684.32    265.01 o 
   0   9   9     5476.20     5624.96    256.03 o 
   2   9   9     6006.44     5178.15   1349.15 o 
   1   1  10    17293.19    17359.35    313.97 o 
   0   2  10      671.28      623.90     47.08 o 
   2   2  10       14.81       21.16     35.48 o 
  -1   3  10    18179.08    18674.38    353.00 o 
   1   3  10    16772.61    17533.40    296.21 o 
   3   3  10    14649.57    14777.55    295.74 o 
  -2   4  10        2.11      -23.34     45.46 o 
   0   4  10      432.43      421.24     74.63 o 
   2   4  10        0.22      -60.69     74.71 o 
   4   4  10       17.93       24.41     74.43 o 
  -3   5  10    13083.94    14006.29    332.31 o 
  -1   5  10    11105.72    11392.56    263.20 o 
   1   5  10    13857.01    14456.65    402.22 o 
   3   5  10    12089.88    12688.02    366.05 o 
   5   5  10    10244.71    10506.66    354.07 o 
  -4   6  10        2.47       59.37     67.38 o 
  -2   6  10       39.24      102.13     56.24 o 
   0   6  10      324.69      280.54     81.64 o 
   2   6  10        6.40      153.15    100.17 o 
   4   6  10        3.78      -32.71     93.65 o 
  -1   7  10    11594.95    11926.68    345.92 o 
   1   7  10    13242.40    13397.62    431.56 o 
   0   1  11     1396.08     1540.18     96.29 o 
  -1   2  11     4590.65     4514.12    132.93 o 
   1   2  11     4919.44     4936.85    179.97 o 
  -2   3  11     4459.85     4665.46    149.60 o 
   0   3  11      870.98      741.55     71.94 o 
   2   3  11     4833.69     5051.43    200.62 o 
  -1   4  11     3087.16     3117.50    118.85 o 
   1   4  11     3672.14     3940.93    167.35 o 
                                                 
